# Supplementary material for: The health of Arab-Americans living in the United States: a systematic review of the literature
Source: BMC Public Health. 2009 Jul 30;9:272. doi: 10.1186/1471-2458-9-272 (PMC2728720; doi:10.1186/1471-2458-9-272)
Supplement: Additional File 2 — Arab-American Health Table S1. Details about each of the studies. [file 1471-2458-9-272-S2.zip]

## Sheet: Sheet1
	TABLE 1. Studies about the health of Arab-Americans in the United States, 1980-2008
	Morbidity	Reference	Outcome	Location	Sample	Methods	Conclusions
	CVD
		Dallo and James, 2000[13]	Hypertension	Metropolitan Detroit, MI	130 Chaldean-American women between 35 and 45 years old recruited at random from a registry of Chaldean-Americans residing in 5 neighborhoods in metro Detroit, MI	Survey-based cross-sectional analysis of hypertension among Chaldean-American women	The prevalence of hypertension was 16%. In bivariate analyses, English language preference and Chaldean-American (vs. Chaldean-only) ethnic identity were inversely associated with lower blood pressure. These associations were eliminated upon controlling for BMI, waist-hip ratio, and age. BMI and waist-hip ratio were the most important predictors of BP and were correlated with younger age, higher …
		Jamil et al., 2008[15]	Self-reported heart disease	Southeast Michigan	2084 African-American and Arab-American women (of whom 1355were Arab or Chaldean-American) recruited through the Arab and Chaldean council	Survey-based cross-sectional analysis of self-reported heart disease among women from 127 zip codes in southeast Michigan	The overall prevalence of heart disease was 5%: 7% among Arab-Americans, 7% among Chaldean-Americans, and 2% among African-Americans. Prevalence of hypertensions among Arab-Americans (both Arab and Chaldean) was 20% compared to 13% among African-Americans. Prevalence of Diabetes was 28% among Arab-Americans and Chaldean-Americans, and 22% among African-Americans. In unadjusted models, Arab-Americ…
		Hatahet et al., 2002[17]	Risk factors for coronary heart disease	Southeast Michigan	352 Arab-Americans who attended a free health screening advertised in English and Arabic via radio	Survey-based cross-sectional analysis of the prevalence of risk factors for coronary heart disease among Arab-Americans in southeast MI	The prevalence of overweight was significantly higher among Arab-Americans 35 and older compared to national data. Mean cholesterol concentration of adults 40 and over was 210 (SD=4). Mean HDL for men and women were 38 and 48 mg/DL respectively. Mean BMI among men was 25.7 and among women was 27. Higher BMI was correlated (P<0.01) with higher blood pressure, increased glucose, increased total cho…
	Tobacco Use
		Rice and Kulwicki, 1992[20]	Smoking	Detroit, MI	237 adults randomly telephoned from a list of Arab residents living in the south end of Detroit, MI	Survey-based cross-sectional analysis of smoking among Arab-Americans	39% of respondents were current smokers. 11% of respondents were former smokers. Quit ratio was 22%. Education was highly inversely associated with length of time as a smoker. Arab-Americans had a higher smoking rate, a lower quitting rate, and a much lower quit ratio when compared with national and state data.
		Kulwicki et al., 2007[21]	Smoking during pregnancy	Michigan	830 pregnant women (of whom 823 were Arab-American) from among women participating in the Women, Infants, and Children program in Dearborn, Michigan in 2002	Survey-based cross-sectional analysis of smoking among pregnant Arab-American mothers	The percentage of Arab-American women who smoked during their pregnancy was 6%, which is lower than the published data among White non-Hispanics (20%) and Black non-Hispanics (13%) (22). The percentage who were low birth weight was 5%, which was lower than both state (7%) and national (8%) averages.
		Rice et al., 2003[29]	Smoking	Dearborn, MI	119 Arab-American teens from a school; 44 Arab-American teens from a clinic; 9 Arab-American teens from a clinic; 28Arab-American adult smokers	Pilot Focus Group (N=28); Pilot Intervention Program (N=9); Pilot cross-sectional analysis (N=119); Pilot clinic cross-sectional analysis (N=44)	Focus groups showed that there were seven main themes including, "being cool", "time orientation", "smoking feels/tastes good", "keeps mind off trouble", "easy to get", and "barriers to quitting". Intervention showed a 38% cessation rate. 24% of males and 17% of females smoked. Current smoking rate in a 119-person sample was 17%, while 34% reported to having ever smoked. Determinants of tobacco u…
		Islam and Johnson, 2003[23]	Smoking susceptibility; Smoking behavior	Fairfax County, VA	480 Muslim, Arab-American 7th-12th graders from an Islamic high school	Survey-based cross-sectional analysis of smoking behavior and susceptibility among Arab-American adolescents	Overall prevalence of susceptibility to smoking, experimentation, 30 day, and current smoking was 50%, 45%, 18% and 12% respectively. Males were almost twice as susceptible and twice as likely to have reported experimentation as females. Peer smoking was the greatest risk factor (OR=3.0). Perceived peer norms were a risk factor for ever smoking but not susceptibility to smoking. Religious influen…
		Rice et al., 2006[25]	One-month history of smoking; Ever smoking; Ever smoking a water-pipe	Dearborn, MI	1671 Arab-American adolescents aged 14-18 from among Arab-Americans youth who either attended a teen health clinic or a local high school	Survey-based cross-sectional analysis of the predictors of tobacco use among Arab-American adolescents	29% of youths reporting ever trying a cigarette. 7% reported smoking in the past month. Each increased significantly (P<0.01) with age. 27% reported having ever smoked a water-pipe. The most important predictors of current smoking were having close friends who smoked, having a mother born in the US, or having a sister who smoked. Strongest predictors of ever smoking a cigarette were smoking a wat…
		Grekin and Ayna, 2008[28]	Water-pipe (argileh) use	Detroit, MI	602 undergraduate psychology students at Wayne State University	Internet survey-based cross-sectional analysis of water-pipe use	Overall prevalence of Argileh use was 15%. Argileh users were more likely than non-users to be Arab-American (OR=13.7). 62% of Arab-American students had smoked Argileh, compared to 11% among non-Arab-American students. Arab ethnicity predicted frequency of Argileh use. Two-way interaction between cigarette use and Arab ethnicity predicted frequency of Argileh use.
		Baker and Rice, 2008[30]	Water-pipe (argileh) use	Detroit, MI	297 adolescents of Yemeni descent between 14-18 years old from a health clinic and two high schools	Survey-based cross-sectional analysis of water-pipe use among Yemeni-American adolescents	Family income (OR=2.6) and educational performance (OR=3.1) were correlated with self-esteem. Age (OR=1.5) and peer smoking influence (OR=1.6) were significantly correlated with "experimentation with tobacco". Experimental Tobacco Use (OR=2.2) was correlated with water-pipe smoking.
	Diabetes
		Dallo et al., 2006[14]	Self-reported diabetes; Self-reported hypertension	USA	79,228 persons total, and 425 Arab-Americans who took part in the National Health Interview Survey between 2000-2003	Survey-based cross-sectional analysis of diabetes and hypertension among Arab-Americans in the US	Prevalence of diabetes among persons born in an Arab country was 5% and the prevalence of hypertension was 13% compared to 7% and 25% respectively for other non-Hispanic whites, although these findings were not significant. Prevalence of hypertension was positively associated with length of stay in the United States (P<0.01). Nativity was not associated with self-reported diabetes or hypertension…
		Jaber et al., 2003[31]	Diabetes; Impaired fasting glucose; Impaired glucose tolerance	Dearborn, MI	542 randomly-selected non-pregnant Arab-Americans aged 20-75 from a sampling frame constructed via city tax rolls contacted by phone	Survey-based cross-sectional analysis of diabetes and related diseases among Arab-Americans in Michigan	Prevalence of diabetes was 16% among women and 20% among men. Prevalence of impaired glucose tolerance (IGT) or impaired fasting glucose (IFG) was 17% among women and 30% among men. Those with diabetes and/or IGT/IFG had higher BMI and waist-to-hip ratios and were older. Rates of diabetes and IGT/IFG were higher than those reported for white, African-American, and Hispanic populations. They were …
		Jaber et al., 1995[32]	Non-insulin dependant diabetes (NIDDM); Impaired Glucose Tolerance; Hypertension; Hyperinsulinemia; Obesity	Metropolitan Detroit, MI	105 Arab-American adults 25-80 years old from among members of a cultural center in Dearborn, MI selected using a random numbers table	Survey-based cross-sectional analysis of diabetes and related disease among Arab-Americans in Michigan	33% of subjects had NIDDM, of which 23% had a prior diagnosis. 8.6% had IGT. Diabetes was more prevalent in those 45 years or older and those of Palestinian origin. 68% of the sample was obese (BMI>27). Subjects with diabetes were older, exhibited significantly higher mean BMI's, systolic and diastolic BP, and total cholesterol and triglyceride concentrations than those without NIDDM.
		Jaber et al., 2003[37]	Dysglycemia	Dearborn, MI	520 foreign-born individuals from among a sample of 542 randomly-selected non-pregnant Arab-Americans aged 20-75 from a sampling frame constructed via city tax rolls contacted by phone	Survey-based cross-sectional analysis of the relation between acculturation and dysglycemia among foreign-born Arab-Americans in Michigan.	After adjusting for age and BMI, older age at immigration, shorter length of stay in the US, speaking Arabic with friends, being less active in Arab organizations, and greater consumption of Arabic food were significant risk factors for dysglycemia. Perceived stress and physical activity were not significant risk factors for dysglycemia among Arab-Americans. Lack of acculturation is a risk factor…
		Kridli et al., 2006[33]	Diabetes; Glucose intolerance	Detroit, MI	234 Chaldean-Americans 20 years or older from among houses randomly selected based on proximity to a large Chaldean church in northwest Detroit	Survey-based cross-sectional analysis of diabetes and glucose intolerance among Chaldean-Americans in Michigan	The prevalence of diabetes was 33% among women, 24% among men and 28% overall. The prevalence of IGT or IFG was 35% for women and 36% for men. Dysglycemia prevalence was 67% for women, 60% for men and 63% overall. Obesity and central adiposity were associated with abnormal glucose tolerance among Chaldean women. Chaldean-Americans are at higher risk for diabetes, IFG/IGT and dysglycemia compared …
		Jaber et al., 2004[35]	Metabolic syndrome	Dearborn, MI	542 randomly-selected non-pregnant Arab-Americans aged 20-75 from a sampling frame constructed via city tax rolls contacted by phone	Survey-based cross-sectional analysis of metabolic syndrome among Arab-Americans in Michigan	Age adjusted prevalence of metabolic syndrome was 23% by the ATP III definition, and 28% by the WHO definition. Prevalence increased significantly with age and BMI. The most common component of the metabolic syndrome in both men and women was low HDL cholesterol with the ATP III definition and glucose intolerance with the WHO definition.
		Berlie et al., 2008[39]	Adherence to ADA clinical practice recommendations	Dearborn, MI	53 Arab-Americans with type II diabetes from among a sample of 542 randomly-selected non-pregnant Arab-Americans aged 20-75 from a sampling frame constructed via city tax rolls contacted by phone	Survey-based cross-sectional analysis of individuals found to have Type II Diabetes from among a sample of randomly selected Arab-American households	ADA goal for A1c of <7% was met by 30% of study subjects. LDL (<100 mg/dL) and BP (<130/85) goals were met by 36% and 16% of subjects, respectively. Arab-Americans were treated less aggressively with pharmacologic agents than recommended by the ADA. 26% of Arab-Americans had an A1c >10% as compared to 18% of the national population. Arab-Americans had better lipid control but worse blood pressure…
	Psychological Well-being
		Jamil et al., 2002[46]	Mental health	Dearborn, MI	375 immigrant Arab-American mental health clinic patients at an Arab-American center in Dearborn, MI	Chart review of Arab-American mental health clinic patients	Iraqi-born individuals were more likely to have PTSD than non-Iraqi Arab-Americans (P<0.01) and were more likely to have physical health complaints (P<0.05). They were also more likely (p<0.01) to have full remission upon completion of their treatment.
		Moradi and Hassan, 2004[40]	Psychological distress; Self-esteem.	Northcentral, FL	108 Arab-American individuals 18 years or older from among the Arab-American population in Northcentral, FL recruited via snowball sampling with advertisement placed in mosques, churches, and community centers	Survey-based cross-sectional analysis of psychological distress and self-esteem among Arab-Americans in northcentral Florida	Average Brief Symptoms Inventory score of psychological distress (1-4; 4 highest) was 0.8. The average Rosenberg Self-Esteem score (1-4; 4 highest) was 3.5. Reports of recent discrimination were positively correlated with psychological distress and negatively correlated with self-esteem and environmental mastery. Discrimination events related indirectly through environmental mastery to self-estee…
		Amer and Hovey, 2007[11]	Mental health; Family dysfunction.	19 states and DC	120 Arab-Americans age 20-46 residing in 19 states and DC	Internet survey-based cross-sectional analysis of mental health among Arab-Americans	Christians, men, more educated respondents and those who visited the middle east less often were significantly less likely to partake in ethnic Arab practices. Christians were more highly assimilated than Muslims. Married individuals experienced less family dysfunction. Among Christians, less integration and more marginalization were associated with lower family dysfunction. And Arab religious/fa…
		Jamil et al., 2005[47]	Medical complaints	Southeast Michigan	116 Iraqi refugees receiving outpatient medical care from among Arab-Americans and Chaldeans attending a community center in southeast Michigan.	Survey-based cross-sectional analysis of medical complaints among Iraqi refugees	Mean number of medical complaints among those with PTSD was 10.4, 9.4 among those with depression, 8.7 among those with other disorders, and 10.6 among those with an unknown illness. Number of medical complaints did not differ significantly by diagnosis or gender. The number of medical complaints among Iraqi refugees with mental disorders was relatively high.
		Jamil et al., 2006[48]	Quality of Life; PTSD; Chronic fatigue; Fibromyalgia	Midwest, USA	32 male Iraqi-born veterans of the Persian Gulf War solicited through a community center in a large Midwest city.	Survey-based cross-sectional analysis of the psychological and physical health of Iraqi veterans of the Gulf War	59% of respondents met the cut-off for PTSD symptomology. PTSD symptomology was significantly associated with specific pain distress before vs. after the gulf war. PTSD was not associated with mean scores on different health outcome measures.
		Ajrouch, 2007[41]	Psychological well-being	Metropolitan Detroit, MI	101 Arab-American elders aged 56 and older from among attendees of one mosque and two churches in the metro Detroit area	Survey-based cross-sectional analysis of the psychological well-being of Arab-American elders	Religion was not associated with psychological well-being. Immigrant status was associated with lower life satisfaction and more frequent feelings of depression. Duration of time in the US had little effect on well-being. Human capital was a mediator between immigrant status and both feelings of depression and life satisfaction. Social capital did not mediate the association between immigrant sta…
	Cancer
		Schwartz et al., 2004[49]	Age-adjusted site-specific cancer proportional incidence ratios	Metropolitan Detroit, MI	7,006 Arab-American cases from among all cancer cases in metropolitan Detroit between 1973-2002	Retrospective cohort analysis of age-adjusted site-specific Arab-American cancer proportional incidence ratios	Arab -Americans had 36% greater than expected proportions of liver cancer, 44% greater thyroid cancer, 29% greater leukemia, 28% greater brain, 25% greater kidney, and 24% greater bladder cancers. They had 25% less than expected skin melanoma, 27% less esophagus and 20% less oral cavity cancers compared to non-Hispanic whites. Sites with greatest PIR among men were liver (64%), kidney (33%), mult…
	Maternal and Child Health
		El Reda et al., 2007[50]	Preterm birth	Michigan	213,443 (all) births (of which 7,694 were to Arab-Americans) in Michigan between 1993-2002	Retrospective cohort analysis of preterm birth among Arab-American women	Arab-American mothers were significantly less educated, more likely to use Medicaid, and less likely to use prenatal care. They were also significantly less likely to have pregnancy-related hypertension, chronic hypertension, use tobacco, or have diabetes than non-Hispanic white mothers. Foreign-born Arab-American mothers were significantly less educated, more likely to use Medicaid than American…
		Lauderdale, 2006[51]	Low birth weight	California	15,064 Arabic named mothers who gave birth in California between 10/2000-3/2001 and 10/2001-3/2002	Retrospective Cohort Analysis of the effects of September 11, 2001 on the birth outcomes of Arab-American women	The relative risk of low birth weight was 1.3 among Arab-Americans in the 6 months following September 11, 2001 as compared to the same six-month period in the year prior. If the infant's name was ethnically distinctive, the relative risk was 2.3. Relative risk of low birth weight was 1.0 among non-Hispanic white mothers as compared to the same six-month period in the year prior. The relative ris…
	Health and Illness Psychology
		Kulwicki and Miller, 1999[56]	Attitudes toward domestic abuse	Dearborn, MI	200 Arab-Americans from among community center clients in Dearborn, MI	Survey-based cross-sectional analysis of attitudes toward domestic abuse among Arab-Americans in Michigan.	58% of women and 59% of men approved of a man slapping his wife if she hit him first during an argument. 48% of women and 23% of men approved of a man slapping his wife if he learned of her infidelity. 18% of women believed a man could kill his wife if she was unfaithful.
		Laffrey et al., 1989[53]	Healthcare needs assessment	California	15 men and 32 women from three large social groups in two large cities in California	Survey-based cross-sectional analysis of health needs among Arab-Americans in California	The five most prevalent health issues were upper respiratory infection (36%), cardiovascular disease/hypertension (23%), diabetes (15%), emotional problems (17%), and social/family stress (13%); 54% very satisfied with care, 32% were a little bit satisfied, and 14% unsatisfied with care.
		Read et al., 2005[52]	Self-reported health; Activity limitations	USA	201,379 persons (of whom 481were foreign-born Arab-Americans) who took part in the National Health Interview Survey between 2000- 2001	Survey-based cross-sectional analysis of self-reported health and activity limitations among Arab-Americans in the US	Arab immigrants did not differ from US-born whites in self-rated health and were less likely to report limitations in activity after adjustment for demographic and cultural factors (OR=0.5). Compared to most recent arrivals, Arab immigrants who were citizens reported worse health (OR=3.8) while their peers who were not officially American did not significantly differ, regardless of their duration…
		Kulwicki and Cass, 1994[54]	Knowledge about HIV/AIDS; Attitudes about HIV/AIDS; Anxiety about HIV/AIDS infection	Dearborn, MI	411 Arab-American adults from among a random sample of telephone listings of Arab-American residents in Dearborn, MI	Survey-based cross-sectional analysis of knowledge, attitudes, and anxiety about HIV/AIDS	Subjective knowledge about HIV/AIDS differed significantly by age and education, with older and more educated respondents reporting to know more about HIV/AIDS. Television was the main education source. More educated respondents, single respondents and those under 25 had significantly more objective knowledge about HIV/AIDS. Arab-Americans were generally less knowledgeable about AIDS transmission…
	Miscellaneous Reports
		Wei et al., 2006[60]	Cystic fibrosis carrier mutations	Detroit, MI	805 Arab-American patients who were screened for cystic fibrosis carrier status at a health center in Detroit, MI	Retrospective Cohort Analysis of data from patients undergoing preconception and prenatal carrier screens	Observed carrier frequency was 1/115 [1%). The observed CF carrier frequency was lower than among African and Hispanic Americans.
		Nasseri, 2008[57]	Major causes of mortality	California	Non-Hispanic White Immigrants (N=107,432) and Arab immigrants (4,597) from among all deaths in California between 1989-1999	Retrospective cohort analyses using proportional mortality ratios from death certificates	PMRs for coronary heart disease (1.3), suicide (2.0), and diabetes (1.9), among Arab Middle Eastern men were significantly elevated compared to whites, and those for COPD (0.62) and HIV/AIDS (0.5) were significantly lower. PMRs for coronary heart disease (1.3) and diabetes (2.0) among Arab Middle Eastern women were significantly elevated compared to whites, and those for COPD (PMR= 0.2) and Homic…
		Slotnick et al., 2005[63]	Trace element profiles in toenails	Metropolitan Detroit, MI	259 Arab-Americans (163 adults, 96 children) from among 4 neighborhoods with high Arab-American concentrations in the metro Detroit area	Cross-sectional analysis of trace element profiles in toenails of Arab-Americans in metropolitan Detroit, MI	Children had significantly higher levels of nonessential elements whereas adults had significantly higher levels of Se (an essential element). Children born in the US had significantly higher levels of cadmium than children born elsewhere. Compared to published means, Arab-Americans had lower mean values of the essential elements copper, manganese, and selenium and higher values of the nonessenti…
		El-Essawi et al., 2007[68]	Common skin diseases; Access to dermatologic care	Southeast Michigan	401 Arab-American adults recruited from a health center, a mosque, and a church in southeast Michigan	Survey-based cross-sectional analysis of common dermatologic diseases and access to dermatologic care among Arab-Americans in southeast Michigan	The five most prevalent dermatologic complaints were acne (38%), eczema/dermatitis (26%), warts (20%), fungal skin infections (20%), and melasma (15%). Having greater than a high school education (OR=2.1) and income greater than 40,00 was associated with having seen a dermatologist.
		Johnson et al., 2005[58]	Asthma prevalence; Asthma severity	Metropolitan, Detroit MI	600 randomly selected Arab-American households residing in four neighborhoods in metro Detroit	Survey-based cross-sectional analysis of asthma prevalence and severity in metropolitan Detroit.	About 12% of the adult study population was identified as being at high risk for asthma, while 8% were self-reported asthmatics and 8% of the population had been diagnosed with asthma. This compares to 10% in Michigan and nationwide that had been diagnosed with asthma during their lifetime at time of the study (59). 50% of cases were mild, while 1% were severe. Environmental risk index was signif…
	* OR= odds ratio
	† PIR= Proportional incidence ratio
	∆ PMR= Proportional mortality ratio
